# Supplementary material for: Participant-reported personal utility of genetic testing for Parkinson’s disease and interest in clinical trial participation
Source: NPJ Parkinsons Dis. 2024 Oct 25;10:202. doi: 10.1038/s41531-024-00805-z (PMC11511990; doi:10.1038/s41531-024-00805-z)
Supplement: Supplementary file 2 — Supplementary Data-Participant-reported personal utility of genetic test results by demographic variables [file 41531_2024_805_MOESM2_ESM.xlsx]

## Sheet: ST3PersonalUtilityDemographic
	PD duration			MoCA score			Self-reported sex			High-risk ancestry			First-degree relative with PD diagnosis			Ethnicity			Marital Status			Employment Status			Education
Survey Item	Long (≥ 5yrs)	Short (≤ 2yrs)	P-value	High (≥ 24)	Low (< 24)	P-value	Females	Males	P-value	Yes	No	P-value	Yes	No	P-value	Self-reported Hispanic	Non-Hispanic	P-value	Partnered	Not partnered	P-value	Employed	Not employed	P-value	Associate or fewer years	Bachelors or more years	P-value
Help with life planning	0.4 (286/723)	0.39 (91/235)	0.880374	0.39 (334/856)	0.43 (41/96)	0.554232	0.43 (181/418)	0.36 (196/539)	0.0346951	0.3 (48/160)	0.41 (329/798)	0.0103273	0.39 (84/217)	0.4 (236/593)	0.841982	0.5 (21/42)	0.39 (354/910)	0.201333	0.39 (295/752)	0.4 (82/206)	0.944407	0.39 (123/319)	0.4 (254/639)	0.775157	0.42 (80/190)	0.39 (297/768)	0.432781
Inform my plans for school or career	0.2 (146/723)	0.24 (56/234)	0.260261	0.21 (180/853)	0.21 (21/98)	1	0.22 (90/416)	0.21 (112/540)	0.798144	0.17 (28/160)	0.22 (174/797)	0.263039	0.22 (48/218)	0.2 (121/592)	0.69427	0.31 (13/42)	0.21 (188/909)	0.16134	0.2 (153/754)	0.24 (49/203)	0.273477	0.26 (82/319)	0.19 (120/638)	0.0172859	0.21 (39/189)	0.21 (163/768)	0.937604
Inform my decisions about having children	0.18 (126/713)	0.18 (42/233)	0.98085	0.18 (152/842)	0.15 (15/98)	0.593672	0.17 (72/412)	0.18 (96/533)	0.89836	0.12 (20/160)	0.19 (148/786)	0.0724739	0.17 (36/215)	0.17 (100/586)	0.99926	0.19 (8/42)	0.18 (159/898)	0.987379	0.17 (129/745)	0.19 (39/201)	0.559718	0.22 (69/314)	0.16 (99/632)	0.021388	0.16 (30/186)	0.18 (138/760)	0.587867
Help me or my family mentally prepare for the future	0.37 (266/725)	0.39 (92/235)	0.548584	0.38 (322/857)	0.35 (34/97)	0.706993	0.41 (171/419)	0.35 (187/540)	0.0579812	0.26 (42/161)	0.4 (316/799)	0.00172861	0.36 (79/218)	0.39 (229/594)	0.602678	0.36 (15/42)	0.37 (341/912)	0.954994	0.37 (280/754)	0.38 (78/206)	0.912081	0.37 (118/319)	0.37 (240/641)	0.947985	0.38 (73/190)	0.37 (285/770)	0.782781
Help to better understand my health	0.51 (368/724)	0.53 (125/235)	0.579191	0.51 (439/855)	0.51 (50/98)	1	0.54 (225/419)	0.5 (268/539)	0.247358	0.48 (77/161)	0.52 (416/798)	0.362633	0.52 (113/219)	0.51 (304/592)	1	0.61 (25/41)	0.51 (466/912)	0.280818	0.51 (383/754)	0.54 (110/205)	0.516737	0.53 (168/319)	0.51 (325/640)	0.63035	0.51 (96/189)	0.52 (397/770)	0.914558
Contribute to my self-knowldege	0.69 (500/724)	0.73 (171/235)	0.319865	0.71 (607/856)	0.62 (60/97)	0.0840875	0.74 (310/419)	0.67 (361/539)	0.0226983	0.66 (106/161)	0.71 (565/798)	0.246432	0.68 (149/218)	0.7 (415/593)	0.717091	0.76 (31/41)	0.7 (636/912)	0.529669	0.7 (531/754)	0.68 (140/205)	0.613923	0.71 (227/319)	0.69 (444/640)	0.621752	0.69 (130/189)	0.7 (541/770)	0.75786
Help me cope with my health risks	0.48 (345/723)	0.52 (123/235)	0.247504	0.49 (417/854)	0.5 (49/98)	0.910068	0.52 (218/419)	0.46 (250/538)	0.100596	0.38 (61/161)	0.51 (407/797)	0.00302959	0.48 (105/219)	0.49 (291/592)	0.820425	0.55 (23/42)	0.49 (443/910)	0.539966	0.49 (366/752)	0.5 (102/206)	0.891714	0.52 (164/318)	0.48 (304/640)	0.263224	0.54 (103/190)	0.48 (365/768)	0.116568
Help me feel more in control of my health	0.48 (347/723)	0.51 (120/235)	0.457685	0.48 (410/854)	0.57 (56/98)	0.108178	0.54 (226/419)	0.45 (241/538)	0.00610799	0.38 (61/161)	0.51 (406/797)	0.0033267	0.5 (108/218)	0.49 (290/593)	0.934839	0.6 (25/42)	0.48 (440/910)	0.208288	0.49 (367/753)	0.49 (100/205)	1	0.53 (168/319)	0.47 (299/639)	0.0999171	0.53 (100/190)	0.48 (367/768)	0.264738
Help me feel more in control of my life	0.47 (339/721)	0.48 (113/235)	0.834205	0.47 (398/852)	0.54 (53/98)	0.201791	0.5 (208/418)	0.45 (244/537)	0.206896	0.38 (61/161)	0.49 (391/795)	0.0113736	0.5 (108/217)	0.47 (276/592)	0.474651	0.56 (23/41)	0.47 (427/909)	0.324862	0.47 (354/752)	0.48 (98/204)	0.868373	0.49 (157/319)	0.46 (295/637)	0.435534	0.52 (97/188)	0.46 (355/768)	0.214685
Simply to provide information	0.77 (556/720)	0.81 (191/235)	0.223807	0.78 (664/852)	0.8 (78/97)	0.667024	0.8 (336/418)	0.77 (411/536)	0.194343	0.8 (130/162)	0.78 (617/793)	0.560901	0.79 (171/217)	0.77 (455/590)	0.679527	0.85 (35/41)	0.78 (707/908)	0.344896	0.78 (588/753)	0.79 (159/202)	0.92417	0.79 (252/319)	0.78 (495/636)	0.742249	0.78 (145/186)	0.78 (602/769)	1
Satisfy my curiosity	0.8 (577/722)	0.84 (197/235)	0.218943	0.82 (699/853)	0.71 (70/98)	0.0177367	0.84 (350/416)	0.79 (424/540)	0.0348818	0.84 (135/161)	0.8 (639/796)	0.346206	0.83 (181/219)	0.8 (471/591)	0.399672	0.78 (32/41)	0.81 (737/910)	0.790834	0.81 (607/752)	0.81 (167/205)	0.888368	0.82 (261/318)	0.8 (513/639)	0.56367	0.77 (144/188)	0.82 (630/769)	0.118284
Help me to use social progrms, like resources and services	0.39 (282/722)	0.43 (100/235)	0.382346	0.39 (332/853)	0.49 (48/98)	0.0693145	0.42 (173/416)	0.39 (209/540)	0.403374	0.35 (56/161)	0.41 (326/796)	0.170611	0.42 (92/219)	0.39 (232/590)	0.540336	0.48 (19/40)	0.4 (361/911)	0.406488	0.38 (287/752)	0.46 (95/205)	0.0414862	0.41 (130/318)	0.39 (252/639)	0.719179	0.42 (79/188)	0.39 (303/769)	0.565728
Improve communication with my family members	0.46 (332/722)	0.52 (123/235)	0.105285	0.49 (417/853)	0.38 (37/98)	0.0474134	0.5 (208/417)	0.46 (247/539)	0.238192	0.38 (61/161)	0.49 (394/796)	0.0092247	0.52 (113/219)	0.46 (274/590)	0.220344	0.55 (22/40)	0.47 (432/912)	0.432968	0.49 (366/752)	0.43 (89/205)	0.208825	0.47 (149/318)	0.48 (306/639)	0.816223	0.5 (94/189)	0.47 (361/768)	0.553845
Feel good about helping the medical community	0.8 (576/722)	0.83 (194/235)	0.402537	0.81 (688/853)	0.79 (77/98)	0.720047	0.8 (335/418)	0.81 (435/538)	0.846721	0.77 (124/161)	0.81 (646/796)	0.272005	0.82 (180/219)	0.8 (472/590)	0.548266	0.85 (35/41)	0.8 (730/911)	0.532439	0.81 (606/751)	0.8 (164/206)	0.804617	0.8 (255/317)	0.8 (515/640)	1	0.82 (154/188)	0.8 (616/769)	0.646426
Feel good about having infromation for my family members	0.77 (555/723)	0.76 (179/235)	0.921961	0.76 (652/853)	0.78 (77/99)	0.862642	0.79 (330/418)	0.75 (404/539)	0.169933	0.72 (116/162)	0.78 (618/796)	0.120673	0.79 (172/219)	0.77 (454/591)	0.671228	0.88 (35/40)	0.76 (696/913)	0.144553	0.77 (583/753)	0.74 (151/205)	0.300149	0.78 (249/318)	0.76 (485/640)	0.431304	0.76 (142/188)	0.77 (592/770)	0.766983
Feel good about taking responsibility for my children's health	0.63 (453/718)	0.63 (148/234)	1	0.63 (532/848)	0.65 (64/98)	0.69766	0.64 (264/415)	0.63 (337/536)	0.867134	0.56 (90/160)	0.65 (511/792)	0.0590395	0.67 (145/218)	0.63 (372/588)	0.440386	0.82 (33/40)	0.62 (564/907)	0.0147738	0.65 (486/748)	0.56 (115/204)	0.029621	0.65 (205/315)	0.62 (396/637)	0.420712	0.66 (124/187)	0.62 (477/765)	0.357089
